# Supplementary material for: Pyroptosis-Related Gene to Construct Prognostic Signature and Explore Immune Microenvironment and Immunotherapy Biomarkers in Bladder Cancer
Source: Front Genet. 2022 Jul 1;13:801665. doi: 10.3389/fgene.2022.801665 (PMC9283834; doi:10.3389/fgene.2022.801665)
Supplement: Supplementary file 1 [file Table1.XLS]

## Sheet: Sheet1
GPX4
NLRP7
NLRP2
CASP3
CASP6
TNF
IL18
IL1B
CASP8
NLRP6
IL6
GSDMA
GSDMC
PYCARD
CASP5
AIM2
NOD2
NLRC4
NLRP3
CASP4
CASP1
PRKACA
ELANE
TIRAP
SCAF11
PJVK
CASP9
NOD1
PLCG1
NLRP1
GSDMD
GSDME
GZMB
